# Supplementary material for: In Vitro Infant Faecal Fermentation of Low Viscosity Barley β-Glucan and Its Acid Hydrolyzed Derivatives: Evaluation of Their Potential as Novel Prebiotics
Source: Molecules. 2019 Feb 26;24(5):828. doi: 10.3390/molecules24050828 (PMC6429510; doi:10.3390/molecules24050828)
Supplement: Supplementary file 1 [file molecules-24-00828-s001.zip]

Archive with 5 entries (4 files):
- Final SM/
- Final SM/Final SM.pdf
- Final SM/TableS1_Taxa.xlsx
- Final SM/TableS2_picrust.xlsx
- Final SM/TableS3_lefse_glucose.xlsx
