# Supplementary material for: In Vitro Infant Faecal Fermentation of Low Viscosity Barley β-Glucan and Its Acid Hydrolyzed Derivatives: Evaluation of Their Potential as Novel Prebiotics
Source: Molecules. 2019 Feb 26;24(5):828. doi: 10.3390/molecules24050828 (PMC6429510; doi:10.3390/molecules24050828)
Supplement: Supplementary file 1 [file molecules-24-00828-s001.zip › Final SM/TableS1_Taxa.xlsx]

## Sheet: Description_otu_table_sorted_L6
# Constructed from biom file
#OTU ID	BBG	BBG_0.05	BBG_0.1	BBG_0.2_1	BBG_0.2_2
k__Bacteria;p__Firmicutes;c__Bacilli;o__Lactobacillales;f__Enterococcaceae;g__Enterococcus	0.545756	0.46368	0.423071	0.415563	0.47792
k__Bacteria;p__Proteobacteria;c__Gammaproteobacteria;o__Enterobacteriales;f__Enterobacteriaceae;g__	0.202582	0.208739	0.21703	0.182985	0.127444
k__Bacteria;p__Firmicutes;c__Clostridia;o__Clostridiales;f__Veillonellaceae;g__Veillonella	0.041916	0.0433095	0.0471174	0.070443	0.119554
k__Bacteria;p__Firmicutes;c__Bacilli;o__Lactobacillales;f__Lactobacillaceae;g__Lactobacillus	0.068083	0.0884541	0.0889509	0.150631	0.116185
k__Bacteria;p__Actinobacteria;c__Actinobacteria;o__Bifidobacteriales;f__Bifidobacteriaceae;g__Bifidobacterium	0.0467442	0.0553924	0.0946899	0.0611866	0.0406963
k__Bacteria;p__Firmicutes;c__Bacilli;o__Lactobacillales;f__Enterococcaceae;Other	0.022589	0.0272922	0.014731	0.0307415	0.0300812
k__Bacteria;p__Proteobacteria;c__Gammaproteobacteria;o__Enterobacteriales;f__Enterobacteriaceae;Other	0.0260161	0.0380006	0.034923	0.0330687	0.0286342
k__Bacteria;p__Proteobacteria;c__Gammaproteobacteria;o__Enterobacteriales;f__Enterobacteriaceae;g__Klebsiella	0.0181344	0.0283192	0.0295801	0.0247971	0.0253177
k__Bacteria;p__Firmicutes;c__Clostridia;o__Clostridiales;f__Clostridiaceae;g__Clostridium	0.00622921	0.00748382	0.00830096	0.00708614	0.0108897
k__Bacteria;p__Firmicutes;c__Bacilli;o__Lactobacillales;f__;g__	0.00358521	0.00425921	0.00445808	0.00395708	0.00590429
k__Bacteria;p__Bacteroidetes;c__Bacteroidia;o__Bacteroidales;f__Bacteroidaceae;g__Bacteroides	0.00578375	0.0177014	0.0197538	0.00475024	0.0037179
k__Bacteria;p__Firmicutes;c__Bacilli;o__Lactobacillales;f__Streptococcaceae;g__Streptococcus	0.00211951	0.00157077	0.00128096	0.00133355	0.00253493
k__Bacteria;p__Firmicutes;c__Bacilli;o__Bacillales;f__Bacillaceae;g__Bacillus	0.000696924	0.000657005	0.000792173	0.00101978	0.00124634
k__Bacteria;p__Bacteroidetes;c__Bacteroidia;o__Bacteroidales;f__Porphyromonadaceae;g__Parabacteroides	0.00176746	0.00468211	0.00503957	0.00225745	0.00116185
k__Bacteria;p__Firmicutes;c__Bacilli;o__Lactobacillales;f__Carnobacteriaceae;g__Desemzia	0.00138666	0.000792938	0.000750036	0.0011418	0.00113016
k__Bacteria;p__Firmicutes;c__Clostridia;o__Clostridiales;f__Lachnospiraceae;g__[Ruminococcus]	0.000962761	0.00101949	0.00105342	0.0015776	0.000982287
k__Bacteria;p__Firmicutes;c__Bacilli;o__Lactobacillales;f__Streptococcaceae;g__Lactococcus	0.000402348	0.000445555	0.000353949	0.000566543	0.000844978
k__Bacteria;p__Firmicutes;c__Bacilli;o__Lactobacillales;f__Enterococcaceae;g__	0.000431087	0.0004229	0.000379232	0.000435802	0.000792167
k__Bacteria;p__Proteobacteria;c__Gammaproteobacteria;o__Enterobacteriales;f__Enterobacteriaceae;g__Erwinia	0.000661	0.000687213	0.000632053	0.000662419	0.000707669
Unassigned;Other;Other;Other;Other;Other	0.000359239	0.000589039	0.000741608	0.000540394	0.000675983
k__Bacteria;p__Proteobacteria;c__Gammaproteobacteria;o__Enterobacteriales;f__Enterobacteriaceae;g__Citrobacter	0.000395163	0.000438004	0.000657335	0.000636271	0.000401365
k__Bacteria;p__Firmicutes;c__Bacilli;o__Lactobacillales;Other;Other	0.000273022	0.000234105	0.000353949	0.000339926	0.000337991
k__Bacteria;p__Firmicutes;c__Clostridia;o__Clostridiales;f__Clostridiaceae;Other	0.000244283	0.000286968	0.000261248	0.000209185	0.000242931
k__Bacteria;p__Firmicutes;c__Bacilli;o__Bacillales;f__Bacillaceae;g__	0.000129326	6.79661e-05	0.000126411	0.000200469	0.000211245
k__Bacteria;p__Firmicutes;c__Clostridia;o__Clostridiales;f__Lachnospiraceae;g__Lachnospira	0.000107772	0.00012838	0.000134838	7.84444e-05	0.000179558
k__Bacteria;p__Firmicutes;c__Clostridia;o__Clostridiales;f__Lachnospiraceae;Other	0.000107772	7.55179e-05	0.000117983	0.000244049	0.000147871
k__Bacteria;p__Proteobacteria;Other;Other;Other;Other	0.000208359	0.000226554	0.000210684	0.000217901	0.000147871
k__Bacteria;p__Firmicutes;c__Bacilli;o__Bacillales;f__Staphylococcaceae;g__Staphylococcus	7.90326e-05	0.000113277	4.21368e-05	0	0.000137309
k__Bacteria;p__Proteobacteria;c__Betaproteobacteria;o__Burkholderiales;f__Alcaligenaceae;g__Sutterella	9.34022e-05	0.0012838	0.00133995	0.000305061	0.000126747
k__Bacteria;p__Proteobacteria;c__Gammaproteobacteria;o__Enterobacteriales;f__Enterobacteriaceae;g__Serratia	7.90326e-05	6.04143e-05	0.000143265	0.000296345	0.000126747
k__Bacteria;Other;Other;Other;Other;Other	7.18479e-05	1.51036e-05	5.89916e-05	7.84444e-05	0.000105622
k__Bacteria;p__Firmicutes;c__Clostridia;o__Clostridiales;Other;Other	4.31087e-05	4.53107e-05	5.05642e-05	5.22962e-05	0.000105622
k__Bacteria;p__Proteobacteria;c__Gammaproteobacteria;o__Pseudomonadales;f__Moraxellaceae;g__Acinetobacter	7.18479e-06	0	8.42737e-06	0	0.000105622
k__Bacteria;p__Actinobacteria;c__Coriobacteriia;o__Coriobacteriales;f__Coriobacteriaceae;g__Eggerthella	0.000100587	0.000135932	0.000176975	0.000165605	9.506e-05
k__Bacteria;p__Proteobacteria;c__Gammaproteobacteria;Other;Other;Other	0.000287391	0.000347382	0.000227539	0.000270197	8.44978e-05
k__Bacteria;p__Firmicutes;c__Clostridia;o__Clostridiales;f__Veillonellaceae;g__Dialister	0.000100587	0.00021145	0.00016012	0.000209185	8.44978e-05
k__Bacteria;p__Proteobacteria;c__Gammaproteobacteria;o__Enterobacteriales;f__Enterobacteriaceae;g__Dickeya	5.74783e-05	8.30697e-05	9.27011e-05	5.22962e-05	8.44978e-05
k__Bacteria;p__Firmicutes;c__Clostridia;o__Clostridiales;f__Peptostreptococcaceae;g__	0.000467011	0.0010648	0.000463505	0.000854172	7.39356e-05
k__Bacteria;p__Proteobacteria;c__Gammaproteobacteria;o__Pseudomonadales;f__Pseudomonadaceae;g__Pseudomonas	2.87391e-05	3.02071e-05	4.21368e-05	3.48642e-05	6.33734e-05
k__Bacteria;p__Firmicutes;c__Clostridia;o__Clostridiales;f__Lachnospiraceae;g__Epulopiscium	7.18479e-06	6.04143e-05	3.37095e-05	1.74321e-05	5.28111e-05
k__Bacteria;p__Firmicutes;c__Bacilli;o__Lactobacillales;f__Leuconostocaceae;g__	7.18479e-06	7.55179e-06	1.68547e-05	8.71604e-06	5.28111e-05
k__Bacteria;p__Firmicutes;c__Clostridia;o__Clostridiales;f__;g__	5.02935e-05	4.53107e-05	1.68547e-05	5.22962e-05	4.22489e-05
k__Bacteria;p__Firmicutes;c__Clostridia;o__Clostridiales;f__Lachnospiraceae;g__Blautia	3.59239e-05	2.26554e-05	3.37095e-05	4.35802e-05	4.22489e-05
k__Bacteria;p__Firmicutes;c__Clostridia;o__Clostridiales;f__Ruminococcaceae;g__Ruminococcus	7.18479e-06	1.51036e-05	8.42737e-06	1.74321e-05	4.22489e-05
k__Bacteria;p__Firmicutes;c__Clostridia;o__Clostridiales;f__Peptostreptococcaceae;Other	0.000100587	0.00012838	7.58463e-05	0.000130741	3.16867e-05
k__Bacteria;p__Actinobacteria;c__Actinobacteria;o__Actinomycetales;f__Micrococcaceae;g__Arthrobacter	0	1.51036e-05	1.68547e-05	6.10123e-05	3.16867e-05
k__Bacteria;p__Firmicutes;c__Bacilli;o__Lactobacillales;f__Carnobacteriaceae;g__Carnobacterium	2.15544e-05	3.02071e-05	2.52821e-05	3.48642e-05	3.16867e-05
k__Bacteria;p__Firmicutes;c__Clostridia;o__Clostridiales;f__Lachnospiraceae;g__	4.31087e-05	3.77589e-05	1.68547e-05	1.74321e-05	3.16867e-05
k__Bacteria;p__Firmicutes;c__Clostridia;o__Clostridiales;f__Clostridiaceae;g__	7.90326e-05	0.000113277	8.42737e-05	6.97283e-05	2.11245e-05
k__Bacteria;p__Fusobacteria;c__Fusobacteriia;o__Fusobacteriales;f__Fusobacteriaceae;g__Fusobacterium	7.90326e-05	0.000513521	0.000117983	4.35802e-05	2.11245e-05
k__Bacteria;p__Firmicutes;c__Erysipelotrichi;o__Erysipelotrichales;f__Erysipelotrichaceae;g__	3.59239e-05	6.04143e-05	7.58463e-05	2.61481e-05	2.11245e-05
k__Bacteria;p__Firmicutes;c__Bacilli;o__Lactobacillales;f__Enterococcaceae;g__Vagococcus	2.87391e-05	3.77589e-05	3.37095e-05	2.61481e-05	2.11245e-05
k__Bacteria;p__Proteobacteria;c__Gammaproteobacteria;o__Enterobacteriales;f__Enterobacteriaceae;g__Enterobacter	1.43696e-05	2.26554e-05	2.52821e-05	2.61481e-05	2.11245e-05
k__Bacteria;p__Firmicutes;c__Bacilli;o__Lactobacillales;f__Streptococcaceae;Other	3.59239e-05	2.26554e-05	5.05642e-05	8.71604e-06	2.11245e-05
k__Bacteria;p__Actinobacteria;c__Actinobacteria;o__Actinomycetales;f__Actinomycetaceae;g__Actinomyces	1.43696e-05	1.51036e-05	5.05642e-05	8.71604e-06	2.11245e-05
k__Bacteria;p__Proteobacteria;c__Deltaproteobacteria;o__Desulfovibrionales;f__Desulfovibrionaceae;g__Desulfovibrio	2.15544e-05	1.51036e-05	1.68547e-05	0	2.11245e-05
k__Bacteria;p__Firmicutes;c__Bacilli;o__Lactobacillales;f__Lactobacillaceae;Other	0	7.55179e-06	8.42737e-06	0	2.11245e-05
k__Bacteria;p__Firmicutes;c__Clostridia;o__Clostridiales;f__Ruminococcaceae;g__Faecalibacterium	7.18479e-06	7.55179e-06	0	0	2.11245e-05
k__Bacteria;p__Firmicutes;c__Clostridia;o__Clostridiales;f__Veillonellaceae;g__G07	5.02935e-05	8.30697e-05	6.74189e-05	4.35802e-05	1.05622e-05
k__Bacteria;p__Firmicutes;c__Clostridia;o__Clostridiales;f__Veillonellaceae;g__Megasphaera	2.87391e-05	7.55179e-06	1.68547e-05	1.74321e-05	1.05622e-05
k__Bacteria;p__Actinobacteria;c__Actinobacteria;o__Actinomycetales;f__Streptomycetaceae;g__Streptomyces	3.59239e-05	1.51036e-05	8.42737e-06	1.74321e-05	1.05622e-05
k__Bacteria;p__Firmicutes;c__Bacilli;o__Bacillales;f__Listeriaceae;g__Brochothrix	0	7.55179e-06	8.42737e-06	1.74321e-05	1.05622e-05
k__Bacteria;p__Firmicutes;c__Bacilli;o__Lactobacillales;f__Carnobacteriaceae;g__Granulicatella	2.15544e-05	1.51036e-05	2.52821e-05	8.71604e-06	1.05622e-05
k__Bacteria;p__Firmicutes;c__Clostridia;o__Clostridiales;f__Lachnospiraceae;g__Coprococcus	1.43696e-05	7.55179e-06	8.42737e-06	8.71604e-06	1.05622e-05
k__Bacteria;p__Proteobacteria;c__Gammaproteobacteria;o__Pasteurellales;f__Pasteurellaceae;g__Haemophilus	7.18479e-06	0	8.42737e-06	8.71604e-06	1.05622e-05
k__Bacteria;p__Firmicutes;c__Clostridia;o__Clostridiales;f__Clostridiaceae;g__SMB53	1.43696e-05	3.02071e-05	0	8.71604e-06	1.05622e-05
k__Bacteria;p__Firmicutes;c__Bacilli;o__Lactobacillales;f__Lactobacillaceae;g__	1.43696e-05	7.55179e-06	0	8.71604e-06	1.05622e-05
k__Bacteria;p__Firmicutes;c__Bacilli;o__Bacillales;f__Bacillaceae;Other	7.18479e-06	0	0	8.71604e-06	1.05622e-05
k__Bacteria;p__Firmicutes;c__Bacilli;o__Gemellales;f__Gemellaceae;g__	0	0	0	8.71604e-06	1.05622e-05
k__Bacteria;p__Proteobacteria;c__Gammaproteobacteria;o__Aeromonadales;f__Aeromonadaceae;g__	7.18479e-06	0	0	0	1.05622e-05
k__Bacteria;p__Firmicutes;c__Bacilli;o__Bacillales;f__Bacillaceae;g__Anoxybacillus	0	0	0	0	1.05622e-05
k__Bacteria;p__Firmicutes;c__Bacilli;o__Lactobacillales;f__Leuconostocaceae;g__Weissella	0	0	0	0	1.05622e-05
k__Bacteria;p__Firmicutes;c__Clostridia;o__Clostridiales;f__Ruminococcaceae;g__	7.18479e-06	2.26554e-05	1.68547e-05	6.97283e-05	0
k__Bacteria;p__Firmicutes;c__Bacilli;o__Bacillales;f__Planococcaceae;g__Solibacillus	2.15544e-05	0	8.42737e-06	5.22962e-05	0
k__Bacteria;p__Actinobacteria;c__Actinobacteria;o__Actinomycetales;f__Actinomycetaceae;g__Varibaculum	7.18479e-06	0	2.52821e-05	1.74321e-05	0
k__Bacteria;p__Firmicutes;c__Bacilli;o__Bacillales;Other;Other	0	0	8.42737e-06	1.74321e-05	0
k__Bacteria;p__Proteobacteria;c__Gammaproteobacteria;o__Oceanospirillales;f__Halomonadaceae;g__	2.87391e-05	2.26554e-05	3.37095e-05	8.71604e-06	0
k__Bacteria;p__Firmicutes;c__Bacilli;o__Bacillales;f__Paenibacillaceae;g__Paenibacillus	7.18479e-06	3.02071e-05	2.52821e-05	8.71604e-06	0
k__Bacteria;p__Proteobacteria;c__Gammaproteobacteria;o__Enterobacteriales;f__Enterobacteriaceae;g__Plesiomonas	0	7.55179e-06	1.68547e-05	8.71604e-06	0
k__Bacteria;p__Proteobacteria;c__Gammaproteobacteria;o__Alteromonadales;f__Shewanellaceae;g__Shewanella	1.43696e-05	1.51036e-05	8.42737e-06	8.71604e-06	0
k__Bacteria;p__Proteobacteria;c__Gammaproteobacteria;o__Oceanospirillales;f__Halomonadaceae;Other	7.18479e-06	7.55179e-06	0	8.71604e-06	0
k__Bacteria;p__Firmicutes;c__Bacilli;o__Bacillales;f__Bacillaceae;g__Geobacillus	0	7.55179e-06	0	8.71604e-06	0
k__Bacteria;p__Actinobacteria;c__Actinobacteria;o__Actinomycetales;f__Micrococcaceae;g__Rothia	0	0	0	8.71604e-06	0
k__Bacteria;p__Firmicutes;c__Bacilli;o__Lactobacillales;f__Lactobacillaceae;g__Pediococcus	0	0	0	8.71604e-06	0
k__Bacteria;p__Firmicutes;c__Clostridia;o__Clostridiales;f__Lachnospiraceae;g__Roseburia	0	0	0	8.71604e-06	0
k__Bacteria;p__Firmicutes;c__Erysipelotrichi;o__Erysipelotrichales;f__Erysipelotrichaceae;g__[Eubacterium]	0	0	0	8.71604e-06	0
k__Bacteria;p__Proteobacteria;c__Betaproteobacteria;o__Burkholderiales;f__Burkholderiaceae;g__	0	0	0	8.71604e-06	0
k__Bacteria;p__Proteobacteria;c__Gammaproteobacteria;o__Oceanospirillales;f__Oceanospirillaceae;Other	0	0	0	8.71604e-06	0
k__Bacteria;p__Bacteroidetes;c__Bacteroidia;o__Bacteroidales;f__Prevotellaceae;g__Prevotella	0	0.000166139	0.00064048	0	0
k__Bacteria;p__Actinobacteria;c__Actinobacteria;o__Bifidobacteriales;f__Bifidobacteriaceae;Other	0	7.55179e-06	1.68547e-05	0	0
k__Bacteria;p__Actinobacteria;c__Actinobacteria;o__Actinomycetales;f__Cellulomonadaceae;g__Cellulomonas	0	0	1.68547e-05	0	0
k__Bacteria;p__Firmicutes;c__Bacilli;o__Lactobacillales;f__Aerococcaceae;g__Aerococcus	0	0	1.68547e-05	0	0
k__Bacteria;p__Firmicutes;c__Clostridia;o__Clostridiales;f__[Tissierellaceae];g__Finegoldia	7.18479e-06	7.55179e-06	8.42737e-06	0	0
k__Bacteria;p__Firmicutes;c__Bacilli;o__Lactobacillales;f__Leuconostocaceae;g__Leuconostoc	0	0	8.42737e-06	0	0
k__Bacteria;p__Firmicutes;c__Bacilli;Other;Other;Other	0	7.55179e-06	0	0	0
k__Bacteria;p__Actinobacteria;c__Actinobacteria;o__Actinomycetales;f__;g__	7.18479e-06	0	0	0	0
k__Bacteria;p__Firmicutes;c__Clostridia;o__Clostridiales;f__Ruminococcaceae;g__Oscillospira	7.18479e-06	0	0	0	0
k__Bacteria;p__Firmicutes;c__Clostridia;o__Clostridiales;f__[Tissierellaceae];g__Peptoniphilus	7.18479e-06	0	0	0	0
