# Supplementary material for: In Vitro Infant Faecal Fermentation of Low Viscosity Barley β-Glucan and Its Acid Hydrolyzed Derivatives: Evaluation of Their Potential as Novel Prebiotics
Source: Molecules. 2019 Feb 26;24(5):828. doi: 10.3390/molecules24050828 (PMC6429510; doi:10.3390/molecules24050828)
Supplement: Supplementary file 1 [file molecules-24-00828-s001.zip › Final SM/TableS2_picrust.xlsx]

## Sheet: picrust
# Constructed from biom file
#OTU ID	BBG	BBG	BBG	BBG_0.05	BBG_0.05	BBG_0.05	BBG_0.1	BBG_0.1	BBG_0.1	BBG_0.2	BBG_0.2	BBG_0.2	BBG_0.2(2)	BBG_0.2(2)	BBG_0.2(2)	Glucose	Glucose	Glucose	KEGG_Pathways
Amino Acid Metabolism	2128012	2019009	2541058	1973941	1870307	3566781	1888481	2510684	2286295	1672364	2808595	1604243	1297666	1916113	1600060	1561351	1363780	1626274	Metabolism; Amino Acid Metabolism
Biosynthesis of Other Secondary Metabolites	182270	174162	218431	170866	161948	309223	164385	218741	197479	143213	239899	137215	111840	167219	137725	127487	111433	132725	Metabolism; Biosynthesis of Other Secondary Metabolites
Cancers	17063	16240	19639	16470	15982	31854	16683	22161	19191	15054	24977	14481	11283	13561	13479	13771	12098	14500	Human Diseases; Cancers
Carbohydrate Metabolism	3148384	2994918	3844847	2845840	2725906	5123547	2683943	3499416	3235748	2445602	4018201	2317659	1839422	2825456	2283523	2250930	1949088	2330155	Metabolism; Carbohydrate Metabolism
Cardiovascular Diseases	10	8	11	5	4	24	5	10	4	5	6	5	2	3	3	5	6	4	Human Diseases; Cardiovascular Diseases
Cell Growth and Death	97102	91601	117858	86200	80912	149550	79596	105937	99203	77769	126589	69035	54371	92058	69996	100128	85434	103294	Cellular Processes; Cell Growth and Death
Cell Motility	407486	375761	500283	361018	343005	674987	354786	449551	424760	295607	505400	295927	226154	292169	276843	173632	158492	182198	Cellular Processes; Cell Motility
Cellular Processes and Signaling	1099094	1044215	1299479	1036052	997973	1941622	1008937	1329973	1192881	883664	1488171	872179	692976	914256	833049	696688	619366	729231	Unclassified; Cellular Processes and Signaling
Circulatory System	48	42	57	45	39	123	57	96	51	36	66	48	45	27	39	27	27	22	Organismal Systems; Circulatory System
Digestive System	6814	6696	8165	6875	6566	13014	7189	9506	8376	5729	9610	5487	4527	6095	5446	7240	6324	7536	Organismal Systems; Digestive System
Endocrine System	37694	36475	45426	37606	33368	64984	37304	50018	44455	30863	51848	27575	21700	30812	26635	34431	30099	35509	Organismal Systems; Endocrine System
Energy Metabolism	1261155	1194522	1519186	1148229	1095548	2084211	1091924	1446528	1320593	995939	1649108	941210	751266	1128511	932590	951967	827090	987195	Metabolism; Energy Metabolism
Environmental Adaptation	27997	26692	33897	24918	23882	45003	23761	30693	28679	22706	36781	20862	16502	25106	20634	21779	18780	22524	Organismal Systems; Environmental Adaptation
Enzyme Families	517266	492913	621069	477691	453108	860718	456718	599551	550485	416925	689370	390588	309146	453996	381361	419263	364548	434524	Metabolism; Enzyme Families
Excretory System	5875	5725	6557	5883	5806	11733	5971	7992	6715	5008	8557	5270	4458	5208	5154	3138	2914	3361	Organismal Systems; Excretory System
Folding, Sorting and Degradation	555681	525095	668528	508064	483468	921800	484377	641852	585722	440373	730847	415624	328929	487468	407721	450390	390831	467571	Genetic Information Processing; Folding, Sorting and Degradation
Genetic Information Processing	694623	656267	841349	632356	598364	1135745	602830	795252	724475	546406	902604	515043	403007	601280	502341	562923	485964	584725	Unclassified; Genetic Information Processing
Glycan Biosynthesis and Metabolism	566198	531625	679676	514432	496334	961408	495011	666235	597221	446079	743308	427343	339271	492371	419573	399779	348263	415670	Metabolism; Glycan Biosynthesis and Metabolism
Immune System	7322	6971	8713	7331	6964	14196	7518	9888	8380	5715	9840	6015	4571	4773	5301	3958	3660	4165	Organismal Systems; Immune System
Immune System Diseases	15435	14622	19282	13417	12670	23359	12322	16031	15270	12146	19415	10692	8113	13355	10303	14403	12336	14696	Human Diseases; Immune System Diseases
Infectious Diseases	145432	136789	177392	131685	125924	240321	125197	163273	150447	111411	185640	107737	83566	119934	102706	97956	85661	101624	Human Diseases; Infectious Diseases
Lipid Metabolism	735872	697563	894630	672500	645190	1225125	640017	835525	765162	573230	949304	549297	434787	649634	536870	592998	513683	618054	Metabolism; Lipid Metabolism
Membrane Transport	4660470	4444748	5619083	4251852	4061468	7652010	4015454	5212855	4856850	3648183	6055010	3504055	2808344	4109089	3437728	2755269	2428851	2841569	Environmental Information Processing; Membrane Transport
Metabolic Diseases	21847	20613	26692	19215	17973	33887	18059	23996	22299	17192	27986	15485	12108	19361	15430	18280	15767	18750	Human Diseases; Metabolic Diseases
Metabolism	813527	774319	986319	739979	716571	1365068	706263	917752	841568	631213	1046567	616860	490373	710374	600334	491218	432042	509228	Unclassified; Metabolism
Metabolism of Cofactors and Vitamins	916700	865768	1080808	850178	812382	1565588	815686	1094979	983499	732254	1231266	705688	571380	825657	703194	662568	579646	691362	Metabolism; Metabolism of Cofactors and Vitamins
Metabolism of Other Amino Acids	431111	409626	517552	396155	380153	724079	379199	499271	456545	341050	567248	327401	262400	383967	322549	318769	277637	331832	Metabolism; Metabolism of Other Amino Acids
Metabolism of Terpenoids and Polyketides	410310	388605	498543	368546	353933	668006	348058	458005	422094	321215	528579	302059	241269	375952	301444	334236	288489	347073	Metabolism; Metabolism of Terpenoids and Polyketides
Nervous System	13718	13184	16345	13188	12081	23307	12752	16991	15201	11313	18707	10307	8162	12214	10151	13939	12054	14464	Organismal Systems; Nervous System
Neurodegenerative Diseases	40330	38074	48631	36661	35491	68398	35124	46367	41680	30875	51672	30808	24404	33864	29675	18863	16909	19537	Human Diseases; Neurodegenerative Diseases
Nucleotide Metabolism	980913	925189	1192212	874756	829887	1543842	814437	1075908	1002717	773900	1266614	707535	559587	917998	712670	928980	793842	962280	Metabolism; Nucleotide Metabolism
Poorly Characterized	1424638	1348579	1719906	1296923	1244914	2369802	1234470	1618100	1486366	1117440	1854483	1071491	848648	1245862	1046230	1007168	877353	1047142	Unclassified; Poorly Characterized
Replication and Repair	1953148	1846168	2368691	1748275	1647000	3067904	1631066	2155134	2010412	1563951	2552954	1409604	1107136	1798612	1408308	1863810	1596128	1925172	Genetic Information Processing; Replication and Repair
Signal Transduction	574413	545014	693248	529353	510939	986058	512309	663928	605643	447698	748154	442089	347861	467974	419613	312066	277874	325665	Environmental Information Processing; Signal Transduction
Signaling Molecules and Interaction	44553	42699	54189	40810	37390	68800	37534	49589	46988	36401	59249	31572	24594	41685	31500	46709	40093	47636	Environmental Information Processing; Signaling Molecules and Interaction
Transcription	816109	778098	987782	747737	716488	1355052	711533	921496	851380	639031	1057839	614112	488297	718273	599157	564401	492723	586625	Genetic Information Processing; Transcription
Translation	1230974	1163057	1491868	1093428	1027754	1901081	1012357	1343693	1260715	983995	1604090	881043	695842	1156223	890418	1188208	1016080	1224586	Genetic Information Processing; Translation
Transport and Catabolism	43570	41402	52732	41934	38376	75183	40957	56132	49205	34593	58110	31491	24632	36625	30660	33062	28783	34170	Cellular Processes; Transport and Catabolism
Xenobiotics Biodegradation and Metabolism	551917	529129	663694	511343	494323	939027	490699	637047	580946	444891	732616	426060	341305	497909	416680	476764	414152	497203	Metabolism; Xenobiotics Biodegradation and Metabolism
