# Supplementary material for: In Vitro Infant Faecal Fermentation of Low Viscosity Barley β-Glucan and Its Acid Hydrolyzed Derivatives: Evaluation of Their Potential as Novel Prebiotics
Source: Molecules. 2019 Feb 26;24(5):828. doi: 10.3390/molecules24050828 (PMC6429510; doi:10.3390/molecules24050828)
Supplement: Supplementary file 1 [file molecules-24-00828-s001.zip › Final SM/TableS3_lefse_glucose.xlsx]

## Sheet: lefse_glucose
Bacteria.Firmicutes.Bacilli.Lactobacillales.Streptococcaceae	3.51648	BBG_0.2_2	3.48133	0.034868
Bacteria.Actinobacteria.Actinobacteria.Actinomycetales.Streptomycetaceae.Streptomyces	1.52251			-
Bacteria.Proteobacteria.Gammaproteobacteria.Enterobacteriales.Enterobacteriaceae	5.45379	BBG_0.1	4.95514	0.0169632
Bacteria.Proteobacteria.Gammaproteobacteria.Enterobacteriales.Enterobacteriaceae.Plesiomonas.shigelloides	1.25862			-
Bacteria.Actinobacteria.Actinobacteria.Actinomycetales.Micrococcaceae.Arthrobacter	1.7123			-
Bacteria.Actinobacteria.Coriobacteriia.Coriobacteriales.Coriobacteriaceae.Eggerthella.lenta	2.22053			-
Bacteria.Proteobacteria.Gammaproteobacteria.Enterobacteriales.Enterobacteriaceae.Klebsiella	4.47307	BBG_0.1	4.08087	0.0188263
Bacteria.Firmicutes.Clostridia.Clostridiales.Peptostreptococcaceae	3.05689	BBG_0.05	3.49195	0.0242716
Bacteria.Proteobacteria.Gammaproteobacteria	5.45427	BBG_0.1	4.98899	0.0169632
Bacteria.Actinobacteria.Actinobacteria	5.03496	Glu	4.53408	0.019924
Bacteria.Firmicutes.Bacilli.Lactobacillales.Enterococcaceae.Vagococcus	2.25199			-
Bacteria.Firmicutes.Bacilli.Bacillales.Bacillaceae.Geobacillus	1.34693			-
Bacteria.Fusobacteria.Fusobacteriia.Fusobacteriales	2.60561			-
Bacteria.Proteobacteria.Gammaproteobacteria.Enterobacteriales.Enterobacteriaceae.Plesiomonas	1.25862			-
Bacteria.Actinobacteria.Actinobacteria.Actinomycetales.Cellulomonadaceae	1.17891			-
Bacteria.Proteobacteria.Gammaproteobacteria.Alteromonadales.Shewanellaceae.Shewanella	1.59854			-
Bacteria.Bacteroidetes.Bacteroidia.Bacteroidales.Bacteroidaceae.Bacteroides	4.28583	BBG_0.1	3.96401	0.0080957
Bacteria.Actinobacteria.Actinobacteria.Bifidobacteriales.Bifidobacteriaceae.Bifidobacterium.breve	2.55314	Glu	4.43964	0.019924
Bacteria.Firmicutes.Clostridia.Clostridiales.Clostridiaceae.SMB53	1.40264			-
Bacteria.Firmicutes.Bacilli.Bacillales.Bacillaceae.Bacillus	3.53885	Glu	3.6785	0.0295208
Bacteria.Proteobacteria.Gammaproteobacteria.Pseudomonadales.Moraxellaceae.Enhydrobacter	0.850439			-
Bacteria.Bacteroidetes	4.3958	BBG_0.1	4.03615	0.0087492
Bacteria.Firmicutes.Bacilli.Lactobacillales.Leuconostocaceae.Weissella	0.893082			-
Bacteria.Proteobacteria.Gammaproteobacteria.Enterobacteriales.Enterobacteriaceae.Citrobacter	2.81844	BBG_0.2_1	4.10055	0.0123806
Bacteria.Proteobacteria.Gammaproteobacteria.Enterobacteriales.Enterobacteriaceae.Enterobacter	1.5237			-
Bacteria.Firmicutes.Erysipelotrichi.Erysipelotrichales.Erysipelotrichaceae.Eubacterium	1.00103			-
Bacteria.Actinobacteria.Actinobacteria.Actinomycetales.Propionibacteriaceae.Propionibacterium	0.836582			-
Bacteria.Firmicutes.Bacilli.Bacillales.Bacillaceae.Anoxybacillus.kestanbolensis	0.929482			-
Bacteria.Proteobacteria	5.45651	BBG_0.1	5.02824	0.0169632
Bacteria.Firmicutes.Clostridia.Clostridiales.Ruminococcaceae	2.03825			-
Bacteria.Bacteroidetes.Bacteroidia.Bacteroidales.Porphyromonadaceae.Parabacteroides.distasonis	3.68999	BBG_0.1	3.33661	0.0140214
Bacteria.Firmicutes.Bacilli.Lactobacillales.Lactobacillaceae.Lactobacillus	5.83277	Glu	5.47504	0.00801743
Bacteria.Firmicutes.Bacilli.Bacillales	3.57383	Glu	3.70072	0.0184735
Bacteria.Firmicutes.Erysipelotrichi.Erysipelotrichales	1.87239			-
Bacteria.Firmicutes.Bacilli.Lactobacillales.Aerococcaceae.Aerococcus	1.20771			-
Bacteria.Actinobacteria.Coriobacteriia.Coriobacteriales.Coriobacteriaceae.Eggerthella	2.22053			-
Bacteria.Firmicutes.Bacilli.Bacillales.Paenibacillaceae.Paenibacillus	1.46427			-
Bacteria.Proteobacteria.Gammaproteobacteria.Oceanospirillales.Halomonadaceae	2.15235			-
Bacteria.Actinobacteria.Actinobacteria.Actinomycetales.Micrococcaceae.Arthrobacter.psychrolactophilus	1.7123			-
Bacteria.Proteobacteria.Betaproteobacteria.Burkholderiales	3.13164	BBG_0.05	3.39916	0.0147069
Bacteria.Proteobacteria.Betaproteobacteria.Burkholderiales.Alcaligenaceae	3.13164	BBG_0.05	3.31851	0.0147069
Bacteria.Firmicutes.Bacilli.Lactobacillales.Streptococcaceae.Streptococcus.luteciae	1.27786			-
Bacteria.Proteobacteria.Gammaproteobacteria.Pseudomonadales.Moraxellaceae	1.97683			-
Bacteria.Actinobacteria.Actinobacteria.Actinomycetales.Micrococcaceae.Rothia.mucilaginosa	0.799489			-
Bacteria.Firmicutes.Clostridia.Clostridiales.Veillonellaceae.Veillonella.dispar	5.07378	BBG_0.2_2	4.76261	0.011465
Bacteria.Fusobacteria.Fusobacteriia	2.60561			-
Bacteria.Actinobacteria.Actinobacteria.Actinomycetales.Propionibacteriaceae	0.836582			-
Bacteria.Proteobacteria.Gammaproteobacteria.Pasteurellales.Pasteurellaceae.Haemophilus	1.047			-
Bacteria.Firmicutes.Clostridia.Clostridiales.Lachnospiraceae.Lachnospira	2.26798			-
Bacteria.Proteobacteria.Gammaproteobacteria.Pseudomonadales.Pseudomonadaceae.Pseudomonas	2.08968			-
Bacteria.Firmicutes.Bacilli.Lactobacillales.Carnobacteriaceae	3.15174			-
Bacteria.Proteobacteria.Gammaproteobacteria.Enterobacteriales	5.45379	BBG_0.1	4.98671	0.0169632
Bacteria.Bacteroidetes.Bacteroidia	4.3958	BBG_0.1	4.02638	0.0087492
Bacteria.Proteobacteria.Gammaproteobacteria.Pseudomonadales.Moraxellaceae.Acinetobacter	1.97683			-
Bacteria.Proteobacteria.Gammaproteobacteria.Enterobacteriales.Enterobacteriaceae.Dickeya	1.98998			-
Bacteria.Bacteroidetes.Bacteroidia.Bacteroidales.Prevotellaceae.Prevotella	2.80731			-
Bacteria.Firmicutes.Erysipelotrichi	1.87239			-
Bacteria.Actinobacteria.Coriobacteriia.Coriobacteriales.Coriobacteriaceae	2.22053			-
Bacteria.Proteobacteria.Gammaproteobacteria.Alteromonadales.Shewanellaceae.Shewanella.algae	1.59854			-
Bacteria.Firmicutes.Clostridia.Clostridiales.Ruminococcaceae.Oscillospira	1.19279			-
Bacteria.Proteobacteria.Deltaproteobacteria.Desulfovibrionales	1.35591			-
Bacteria.Bacteroidetes.Bacteroidia.Bacteroidales.Bacteroidaceae.Bacteroides.ovatus	1.31271			-
Bacteria.Fusobacteria.Fusobacteriia.Fusobacteriales.Fusobacteriaceae.Fusobacterium	2.60561			-
Bacteria.Firmicutes.Bacilli.Bacillales.Bacillaceae.Anoxybacillus	0.929482			-
Bacteria.Firmicutes.Clostridia.Clostridiales.Ruminococcaceae.Ruminococcus	1.65527			-
Bacteria.Firmicutes.Clostridia.Clostridiales.Veillonellaceae	5.07419	BBG_0.2_2	4.75197	0.011465
Bacteria.Firmicutes.Bacilli.Bacillales.Bacillaceae.Bacillus.flexus	2.19056			-
Bacteria.Firmicutes.Clostridia.Clostridiales.Lachnospiraceae.Ruminococcus.gnavus	2.26907	Glu	4.6595	0.0331902
Bacteria.Proteobacteria.Gammaproteobacteria.Pseudomonadales.Moraxellaceae.Acinetobacter.rhizosphaerae	1.19411			-
Bacteria.Proteobacteria.Betaproteobacteria.Burkholderiales.Burkholderiaceae	1.06768			-
Bacteria.Actinobacteria	5.03511	Glu	4.50362	0.019924
Bacteria.Actinobacteria.Actinobacteria.Bifidobacteriales.Bifidobacteriaceae.Bifidobacterium.pseudolongum	4.39784	Glu	4.14277	0.0108217
Bacteria.Firmicutes.Bacilli.Lactobacillales.Leuconostocaceae	3.02023			-
Bacteria.Firmicutes.Clostridia.Clostridiales.Veillonellaceae.Veillonella.parvula	1.59483			-
Bacteria.Firmicutes.Clostridia.Clostridiales.Lachnospiraceae.Roseburia	1.00103			-
Bacteria.Actinobacteria.Actinobacteria.Actinomycetales.Actinomycetaceae.Actinomyces	1.66584			-
Bacteria.Firmicutes.Bacilli.Lactobacillales.Lactobacillaceae.Lactobacillus.mucosae	5.35199	Glu	5.04038	0.022307
Bacteria.Firmicutes.Clostridia.Clostridiales.Ruminococcaceae.Faecalibacterium	1.85364			-
Bacteria.Actinobacteria.Actinobacteria.Actinomycetales.Actinomycetaceae.Varibaculum	1.37441			-
Bacteria.Firmicutes.Bacilli.Lactobacillales.Enterococcaceae.Enterococcus.cecorum	5.28286	BBG	4.98002	0.00581007
Bacteria.Firmicutes.Bacilli.Bacillales.Planococcaceae.Lysinibacillus.boronitolerans	1.1446			-
Bacteria.Firmicutes.Clostridia.Clostridiales.Veillonellaceae.G07	1.95896			-
Bacteria.Firmicutes.Bacilli.Bacillales.Listeriaceae.Brochothrix	1.36871			-
Bacteria.Proteobacteria.Gammaproteobacteria.Enterobacteriales.Enterobacteriaceae.Erwinia	2.86423			-
Bacteria.Firmicutes.Bacilli.Lactobacillales.Lactobacillaceae	5.83286	Glu	5.49713	0.00801743
Bacteria.Proteobacteria.Deltaproteobacteria.Desulfovibrionales.Desulfovibrionaceae	1.35591			-
Bacteria.Bacteroidetes.Bacteroidia.Bacteroidales.Bacteroidaceae.Bacteroides.uniformis	2.26309			-
Bacteria.Bacteroidetes.Bacteroidia.Bacteroidales	4.3958	BBG_0.1	4.04155	0.0087492
Bacteria.Proteobacteria.Betaproteobacteria	3.13164	BBG_0.05	3.41494	0.0147069
Bacteria.Proteobacteria.Gammaproteobacteria.Enterobacteriales.Enterobacteriaceae.Erwinia.dispersa	1.57788			-
Bacteria.Fusobacteria.Fusobacteriia.Fusobacteriales.Fusobacteriaceae	2.60561			-
Bacteria.Firmicutes.Bacilli.Bacillales.Exiguobacteraceae.Exiguobacterium	0.836582			-
Bacteria.Proteobacteria.Gammaproteobacteria.Enterobacteriales.Enterobacteriaceae.Serratia	2.47705	BBG_0.2_1	4.26501	0.0371869
Bacteria.Proteobacteria.Gammaproteobacteria.Pseudomonadales.Pseudomonadaceae	2.08968			-
Bacteria.Fusobacteria	2.60561			-
Bacteria.Actinobacteria.Actinobacteria.Bifidobacteriales.Bifidobacteriaceae.Bifidobacterium.longum	4.67036	Glu	4.32854	0.0264014
Bacteria.Firmicutes.Clostridia	5.11729	BBG_0.2_2	4.79926	0.0110322
Bacteria.Actinobacteria.Actinobacteria.Actinomycetales.Cellulomonadaceae.Cellulomonas	1.17891			-
Bacteria.Firmicutes.Clostridia.Clostridiales.Clostridiaceae.Clostridium.butyricum	0.906676			-
Bacteria.Firmicutes.Bacilli.Lactobacillales.Lactobacillaceae.Lactobacillus.reuteri	4.11799	Glu	3.93645	0.0195514
Bacteria.Proteobacteria.Gammaproteobacteria.Pasteurellales.Pasteurellaceae.Haemophilus.parainfluenzae	0.799489			-
Bacteria.Firmicutes.Clostridia.Clostridiales.Veillonellaceae.Dialister	2.33835			-
Bacteria.Proteobacteria.Deltaproteobacteria.Desulfovibrionales.Desulfovibrionaceae.Desulfovibrio	1.35591			-
Bacteria.Proteobacteria.Gammaproteobacteria.Pasteurellales.Pasteurellaceae	1.047			-
Bacteria.Firmicutes	5.9011	Glu	4.91755	0.00825448
Bacteria.Proteobacteria.Gammaproteobacteria.Enterobacteriales.Enterobacteriaceae.Enterobacter.cloacae	1.5237			-
Bacteria.Firmicutes.Clostridia.Clostridiales.Lachnospiraceae.Blautia	2.49146			-
Bacteria.Proteobacteria.Gammaproteobacteria.Pseudomonadales.Moraxellaceae.Acinetobacter.johnsonii	0.836582			-
Bacteria.Firmicutes.Bacilli.Bacillales.Listeriaceae	1.36871			-
Bacteria.Bacteroidetes.Bacteroidia.Bacteroidales.Bacteroidaceae.Bacteroides.plebeius	3.75938	BBG_0.1	3.52879	0.0078699
Bacteria.Firmicutes.Bacilli.Lactobacillales.Enterococcaceae	5.75317	BBG	5.36366	0.00900725
Bacteria.Bacteroidetes.Bacteroidia.Bacteroidales.Bacteroidaceae	4.28583	BBG_0.1	3.9486	0.0080957
Bacteria.Bacteroidetes.Bacteroidia.Bacteroidales.Prevotellaceae.Prevotella.copri	2.80731			-
Bacteria.Actinobacteria.Actinobacteria.Actinomycetales.Micrococcaceae	1.76238			-
Bacteria.Firmicutes.Bacilli.Lactobacillales.Carnobacteriaceae.Carnobacterium	2.03648			-
Bacteria.Proteobacteria.Gammaproteobacteria.Oceanospirillales.Oceanospirillaceae	0.799489			-
Bacteria.Firmicutes.Bacilli.Lactobacillales.Streptococcaceae.Streptococcus	3.39052	BBG_0.2_2	3.58539	0.0147069
Bacteria.Proteobacteria.Gammaproteobacteria.Aeromonadales	1.047			-
Bacteria.Firmicutes.Clostridia.Clostridiales.Lachnospiraceae	3.30623			-
Bacteria.Bacteroidetes.Bacteroidia.Bacteroidales.Porphyromonadaceae.Parabacteroides	3.69226	BBG_0.1	3.32263	0.0145673
Bacteria.Proteobacteria.Gammaproteobacteria.Alteromonadales	1.7407			-
Bacteria.Firmicutes.Bacilli.Lactobacillales.Enterococcaceae.Enterococcus	5.73506	BBG	5.37127	0.0108217
Bacteria.Bacteroidetes.Bacteroidia.Bacteroidales.Bacteroidaceae.Bacteroides.fragilis	4.01553	BBG_0.1	3.72557	0.0106152
Bacteria.Actinobacteria.Actinobacteria.Actinomycetales.Micrococcaceae.Rothia	0.799489			-
Bacteria.Firmicutes.Bacilli.Lactobacillales.Lactobacillaceae.Pediococcus	1.23051			-
Bacteria.Proteobacteria.Gammaproteobacteria.Pasteurellales	1.047			-
Bacteria.Firmicutes.Clostridia.Clostridiales.Tissierellaceae.Finegoldia	1.00316			-
Bacteria.Firmicutes.Bacilli	5.89878	Glu	5.06225	0.0155723
Bacteria.Firmicutes.Bacilli.Lactobacillales.Streptococcaceae.Streptococcus.anginosus	1.70509			-
Bacteria.Firmicutes.Bacilli.Lactobacillales.Aerococcaceae	1.20771			-
Bacteria.Actinobacteria.Actinobacteria.Actinomycetales.Actinomycetaceae	1.84516			-
Bacteria.Firmicutes.Bacilli.Bacillales.Bacillaceae.Bacillus.firmus	0.782374			-
Bacteria.Firmicutes.Bacilli.Bacillales.Staphylococcaceae.Staphylococcus	2.13611			-
Bacteria.Firmicutes.Clostridia.Clostridiales.Tissierellaceae.Peptoniphilus	0.878785			-
Bacteria.Actinobacteria.Actinobacteria.Bifidobacteriales	5.03463	Glu	4.4833	0.019924
Bacteria.Firmicutes.Bacilli.Lactobacillales.Leuconostocaceae.Leuconostoc	1.37779			-
Bacteria.Firmicutes.Erysipelotrichi.Erysipelotrichales.Erysipelotrichaceae.Eubacterium.dolichum	1.00103			-
Bacteria.Firmicutes.Clostridia.Clostridiales.Veillonellaceae.Megasphaera	2.02098			-
Bacteria.Firmicutes.Clostridia.Clostridiales.Veillonellaceae.Veillonella	5.07383	BBG_0.2_2	4.76736	0.011465
Bacteria.Bacteroidetes.Bacteroidia.Bacteroidales.Prevotellaceae	2.80731			-
Bacteria.Proteobacteria.Gammaproteobacteria.Pseudomonadales	2.20309			-
Bacteria.Actinobacteria.Coriobacteriia	2.22053			-
Bacteria.Firmicutes.Bacilli.Bacillales.Bacillaceae.Bacillus.cereus	2.29674	Glu	4.61728	0.0270985
Bacteria.Firmicutes.Bacilli.Lactobacillales.Lactobacillaceae.Lactobacillus.zeae	3.75023	Glu	3.62212	0.0475772
Bacteria.Firmicutes.Bacilli.Bacillales.Planococcaceae.Lysinibacillus	1.1446			-
Bacteria.Firmicutes.Clostridia.Clostridiales.Lachnospiraceae.Coprococcus	1.51309			-
Bacteria.Firmicutes.Clostridia.Clostridiales.Clostridiaceae.Clostridium	4.01336			-
Bacteria.Actinobacteria.Actinobacteria.Actinomycetales	2.03658			-
Bacteria.Firmicutes.Bacilli.Lactobacillales.Lactobacillaceae.Lactobacillus.agilis	5.25052	Glu	4.97651	0.011465
Bacteria.Firmicutes.Clostridia.Clostridiales.Ruminococcaceae.Faecalibacterium.prausnitzii	1.85364			-
Bacteria.Actinobacteria.Actinobacteria.Actinomycetales.Propionibacteriaceae.Propionibacterium.acnes	0.836582			-
Bacteria.Firmicutes.Bacilli.Bacillales.Paenibacillaceae	1.46427			-
Bacteria.Proteobacteria.Gammaproteobacteria.Aeromonadales.Aeromonadaceae	1.047			-
Bacteria.Firmicutes.Bacilli.Gemellales.Gemellaceae	0.893082			-
Bacteria.Proteobacteria.Gammaproteobacteria.Oceanospirillales	2.15235			-
Bacteria.Proteobacteria.Gammaproteobacteria.Alteromonadales.Shewanellaceae	1.59854			-
Bacteria.Firmicutes.Clostridia.Clostridiales	5.11729	BBG_0.2_2	4.79266	0.0110322
Bacteria.Firmicutes.Clostridia.Clostridiales.Clostridiaceae.Clostridium.perfringens	1.36871			-
Bacteria.Firmicutes.Bacilli.Gemellales	0.893082			-
Bacteria.Proteobacteria.Deltaproteobacteria	1.35591			-
Bacteria.Firmicutes.Bacilli.Bacillales.Staphylococcaceae.Staphylococcus.equorum	1.58021			-
Bacteria.Proteobacteria.Betaproteobacteria.Burkholderiales.Alcaligenaceae.Sutterella	3.13164	BBG_0.05	3.32335	0.0147069
Bacteria.Firmicutes.Bacilli.Lactobacillales.Carnobacteriaceae.Granulicatella	1.48028			-
Bacteria.Firmicutes.Clostridia.Clostridiales.Lachnospiraceae.Ruminococcus	3.16526			-
Bacteria.Firmicutes.Bacilli.Bacillales.Staphylococcaceae.Staphylococcus.aureus	2.04213			-
Bacteria.Firmicutes.Bacilli.Lactobacillales.Lactobacillaceae.Pediococcus.acidilactici	1.23051			-
Bacteria.Actinobacteria.Coriobacteriia.Coriobacteriales	2.22053			-
Bacteria.Firmicutes.Bacilli.Lactobacillales.Streptococcaceae.Lactococcus	3.16849	Glu	3.99379	0.0142919
Bacteria.Actinobacteria.Actinobacteria.Bifidobacteriales.Bifidobacteriaceae.Bifidobacterium	5.03463	Glu	4.5397	0.019924
Bacteria.Firmicutes.Bacilli.Lactobacillales.Carnobacteriaceae.Desemzia	3.13809			-
Bacteria.Firmicutes.Bacilli.Lactobacillales	5.89672	Glu	5.01313	0.0155723
Bacteria.Firmicutes.Clostridia.Clostridiales.Tissierellaceae	1.20106			-
Bacteria.Actinobacteria.Actinobacteria.Actinomycetales.Streptomycetaceae	1.52251			-
Bacteria.Firmicutes.Clostridia.Clostridiales.Clostridiaceae	4.0246			-
Bacteria.Firmicutes.Clostridia.Clostridiales.Lachnospiraceae.Epulopiscium	1.75036			-
Bacteria.Firmicutes.Bacilli.Bacillales.Bacillaceae	3.56344	Glu	3.68993	0.0274044
Bacteria.Actinobacteria.Actinobacteria.Bifidobacteriales.Bifidobacteriaceae.Bifidobacterium.bifidum	1.19411			-
Bacteria.Firmicutes.Bacilli.Bacillales.Planococcaceae	1.71778			-
Bacteria.Bacteroidetes.Bacteroidia.Bacteroidales.Porphyromonadaceae	3.69226	BBG_0.1	3.34104	0.0145673
Bacteria.Firmicutes.Bacilli.Bacillales.Planococcaceae.Solibacillus	1.63546			-
Bacteria.Firmicutes.Erysipelotrichi.Erysipelotrichales.Erysipelotrichaceae	1.87239			-
Bacteria.Actinobacteria.Actinobacteria.Bifidobacteriales.Bifidobacteriaceae	5.03463	Glu	4.52872	0.019924
Bacteria.Firmicutes.Bacilli.Bacillales.Staphylococcaceae	2.13611			-
Bacteria	6			-
Bacteria.Firmicutes.Bacilli.Bacillales.Exiguobacteraceae	0.836582			-
